# Supplementary material for: Amide-Based Anti-Wear/Extreme-Pressure Additives for Silica-Thickened Greases: Structure and Wear Resistance
Source: Molecules. 2025 Jun 6;30(12):2492. doi: 10.3390/molecules30122492 (PMC12195770; doi:10.3390/molecules30122492)
Supplement: Supplementary file 1 [file molecules-30-02492-s001.zip]

Archive with 1 entries (1 files):
- molecules-3641864-supplementary.pdf
